# Supplementary material for: BDNF rs6265 polymorphism methylation in Multiple Sclerosis: A possible marker of disease progression
Source: PLoS One. 2018 Oct 23;13(10):e0206140. doi: 10.1371/journal.pone.0206140 (PMC6198951; doi:10.1371/journal.pone.0206140)
Supplement: S1 Table — Dataset with the polymorphism and the methylation levels of the BDNF gene for each patient. (XLSX) [file pone.0206140.s001.xlsx]

## Sheet: Foglio1
Code Patient	pol	met%
1	Val/Val	100
2	Val/Val	85
3	Val/Val	89
4	Val/Val	97
5	Val/Val	83
6	Val/Val	81
7	Val/Val	84
8	Val/Val	82
9	Val/Val	82
10	Val/Val	100
11	Val/Val	86
12	Val/Val	81
13	Val/Val	83
14	Val/Val	82
15	Val/Val	82
16	Val/Val	86
17	Val/Val	85
18	Val/Val	82
19	Val/Val	82
20	Val/Val	82
21	Val/Val	87
22	Val/Val	83
23	Val/Val	86
24	Val/Val	86
25	Val/Val	94
26	Val/Val	83
27	Val/Val	98
28	Val/Val	99
29	Val/Val	85
30	Val/Val	81
31	Val/Val	85
32	Val/Val	86
33	Val/Val	84
34	Val/Val	82
35	Val/Val	80
36	Val/Val	66
37	Val/Val	69
38	Val/Val	80
39	Val/Val	80
40	Val/Val	79
41	Val/Val	68
42	Val/Val	70
43	Val/Val	71
44	Val/Val	78
45	Val/Val	80
46	Val/Val	65
47	Val/Val	77
48	Val/Val	65
49	Val/Val	68
50	Val/Val	68
51	Val/Val	70
52	Val/Val	77
53	Val/Val	76
54	Val/Val	63
55	Val/Val	80
56	Val/Val	72
57	Val/Val	71
58	Val/Val	72
59	Val/Val	69
60	Val/Val	79
61	Val/Val	60
62	Val/Val	67
63	Val/Val	75
64	Val/Val	71
65	Val/Val	76
66	Val/Val	79
67	Val/Val	75
68	Val/Val	70
69	Val/Val	63
70	Val/Val	68
71	Val/Val	75
72	Val/Val	69
73	Val/Val	73
74	Val/Val	69
75	Val/Val	75
76	Val/Val	68
77	Val/Val	69
78	Val/Val	68
79	Val/Val	71
80	Val/Val	78
81	Val/Val	66
82	Val/Val	79
83	Val/Val	74
84	Val/Val	70
85	Val/Val	35
86	Val/Val	68
87	Val/Val	75
88	Val/Val	80
89	Val/Val	67
90	Val/Val	70
91	Val/Val	72
92	Val/Val	70
93	Val/Val	79
94	Val/Val	71
95	Val/Val	63
96	Val/Val	79
97	Val/Val	75
98	Val/Val	36
99	Val/Val	71
100	Val/Val	73
101	Val/Val	75
102	Val/Val	66
103	Val/Val	41
104	Val/Val	73
105	Val/Val	65
106	Val/Val	70
107	Val/Val	69
108	Val/Val	76
109	Val/Val	66
110	Val/Val	68
111	Val/Val	71
112	Val/Val	64
113	Val/Val	45
114	Val/Val	71
115	Val/Val	72
116	Val/Val	74
117	Val/Val	73
118	Val/Val	48
119	Val/Val	75
120	Val/Val	71
121	Val/Val	70
122	Val/Val	78
123	Val/Met	95
124	Val/Met	98
125	Val/Met	98
126	Val/Met	100
127	Val/Met	98
128	Val/Met	99
129	Val/Met	100
130	Val/Met	100
131	Val/Met	100
132	Val/Met	100
133	Val/Met	98
134	Val/Met	100
135	Val/Met	99
136	Val/Met	98
137	Val/Met	98
138	Val/Met
139	Val/Met	99
140	Val/Met	100
141	Val/Met	99
142	Val/Met	100
143	Val/Met	97
144	Val/Met	99
145	Val/Met	98
146	Val/Met	94
147	Val/Met	100
148	Val/Met	100
149	Val/Met	100
150	Val/Met	93
151	Val/Met	98
152	Val/Met	100
153	Val/Met	98
154	Val/Met	100
155	Val/Met	100
156	Val/Met	100
157	Val/Met	99
158	Val/Met	98
159	Val/Met	100
160	Val/Met	99
161	Val/Met	97
162	Val/Met	93
163	Val/Met	100
164	Val/Met	99
165	Val/Met	97
166	Val/Met	93
167	Val/Met	100
168	Val/Met	99
169	Val/Met	100
170	Val/Met	96
171	Val/Met	100
172	Val/Met	96
173	Val/Met	99
174	Val/Met	94
175	Val/Met	100
176	Val/Met	99
177	Val/Met	100
178	Val/Met	100
179	Val/Met	95
180	Val/Met	99
181	Val/Met	91
182	Val/Met	99
183	Val/Met	100
184	Val/Met	95
185	Val/Met	99
186	Val/Met	98
187	Val/Met	95
188	Val/Met	97
189	Val/Met	92
190	Val/Met	98
191	Val/Met	99
192	Val/Met	97
193	Val/Met	91
194	Val/Met	100
195	Val/Met	97
196	Val/Met	63
197	Val/Met	59
198	Val/Met	63
199	Val/Met	63
200	Val/Met	68
201	Val/Met	65
202	Val/Met	63
203	Val/Met	62
204	Met/Met	30
205	Met/Met	25
206	Met/Met	28
207	Met/Met	30
208	Met/Met	26
209	Met/Met	32
